# Supplementary material for: Deregulatory miRNA-BDNF Network Inferred from Dynamic Expression Changes in Schizophrenia
Source: Brain Sci. 2022 Jan 27;12(2):167. doi: 10.3390/brainsci12020167 (PMC8870107; doi:10.3390/brainsci12020167)
Supplement: Supplementary file 1 [file brainsci-12-00167-s001.zip]

Archive with 1 entries (1 files):
- brainsci-1566534-supplementary.xls
