# Supplementary material for: Deregulatory miRNA-BDNF Network Inferred from Dynamic Expression Changes in Schizophrenia
Source: Brain Sci. 2022 Jan 27;12(2):167. doi: 10.3390/brainsci12020167 (PMC8870107; doi:10.3390/brainsci12020167)
Supplement: Supplementary file 1 [file brainsci-12-00167-s001.zip › brainsci-1566534-supplementary.xls]

## Sheet: Sheet1
TAAGGCACGCGGTGAATGC	miR-124-3p	>hsa-miR-124-3p MIMAT0000422
GTGGAATGTAAGGAAGTGTGTGG	miR-206	>hsa-miR-206 MIMAT0000462
TAACAGTCTACAGCCATGGTCG	miR-132-3p	>hsa-miR-132-3p MIMAT0000426
GATGCTGCAAACATGTCCATGAG	BDNF-F
TTTTGTCTGCCGCCGTTACC	BDNF-R
